# Supplementary material for: Macrosolen bidoupensis (Loranthaceae), a new species from Bidoup Nui Ba National Park, southern Vietnam
Source: PhytoKeys. 2017 Jun 5;(80):113–20. doi: 10.3897/phytokeys.80.13338 (PMC5543609; doi:10.3897/phytokeys.80.13338)
Supplement: XML Treatment for Macrosolen bidoupensis [file phytokeys.80.13338-treatment1.xml]

<!DOCTYPE tp:taxon-treatment
  PUBLIC "-//TaxonX//DTD Taxonomic Treatment Publishing DTD v0 20100105//EN" "tax-treatment-NSO.dtd">
<tp:taxon-treatment xmlns:tp="http://www.plazi.org/taxpub"><tp:treatment-meta><kwd-group><label>Taxon classification</label><kwd><named-content xmlns:xlink="http://www.w3.org/1999/xlink" content-type="kingdom">Plantae</named-content></kwd><kwd><named-content xmlns:xlink="http://www.w3.org/1999/xlink" content-type="order">Santalales</named-content></kwd><kwd><named-content xmlns:xlink="http://www.w3.org/1999/xlink" content-type="family">Loranthaceae</named-content></kwd></kwd-group><mixed-citation publication-type="journal"><person-group><name><surname>Tagane</surname><given-names>Shuichiro</given-names></name><name><surname>Dang</surname><given-names>Van Son</given-names></name><name><surname>Ngoc</surname><given-names>Nguyen Van</given-names></name><name><surname>Binh</surname><given-names>Hoang Thi</given-names></name><name><surname>Komada</surname><given-names>Natsuki</given-names></name><name><surname>Wai</surname><given-names>Jarearnsak Sae</given-names></name><name><surname>Naiki</surname><given-names>Akiyo</given-names></name><name><surname>Nagamasu</surname><given-names>Hidetoshi</given-names></name><name><surname>Toyama</surname><given-names>Hironori</given-names></name><name><surname>Yahara</surname><given-names>Tetsukazu</given-names></name></person-group><article-title>
          <italic><tp:taxon-name><tp:taxon-name-part taxon-name-part-type="genus" reg="Macrosolen">Macrosolen</tp:taxon-name-part> <tp:taxon-name-part taxon-name-part-type="species" reg="bidoupensis">bidoupensis</tp:taxon-name-part></tp:taxon-name></italic> (<tp:taxon-name><tp:taxon-name-part taxon-name-part-type="family">Loranthaceae</tp:taxon-name-part></tp:taxon-name>), a new species from Bidoup Nui Ba National Park, southern Vietnam</article-title><source>PhytoKeys</source><day>5</day><month>6</month><year>2017</year><volume>2017</volume><issue>80</issue><fpage>113</fpage><lpage>120</lpage><pub-id pub-id-type="doi">10.3897/phytokeys.80.13338</pub-id></mixed-citation></tp:treatment-meta><tp:nomenclature><tp:taxon-name>
            <tp:taxon-name-part taxon-name-part-type="genus" reg="Macrosolen">Macrosolen</tp:taxon-name-part>
            <tp:taxon-name-part taxon-name-part-type="species" reg="bidoupensis">bidoupensis</tp:taxon-name-part>
            <object-id xmlns:xlink="http://www.w3.org/1999/xlink" content-type="ipni" xlink:type="simple">urn:lsid:ipni.org:names:77163237-1</object-id>
          </tp:taxon-name><tp:taxon-authority>Tagane &amp; V.S.Dang</tp:taxon-authority><tp:taxon-status xmlns:xlink="http://www.w3.org/1999/xlink" xlink:type="simple">sp. nov.</tp:taxon-status><xref ref-type="fig" rid="F1">Figures 1</xref><xref ref-type="fig" rid="F2">, 2</xref></tp:nomenclature><tp:treatment-sec sec-type="diagnosis" id="SECID0EMLAC"><title>Diagnosis.</title><p>
            <italic><tp:taxon-name><tp:taxon-name-part taxon-name-part-type="genus" reg="Macrosolen">Macrosolen</tp:taxon-name-part> <tp:taxon-name-part taxon-name-part-type="species" reg="bidoupensis">bidoupensis</tp:taxon-name-part></tp:taxon-name></italic> is similar to <italic><tp:taxon-name><tp:taxon-name-part taxon-name-part-type="genus" reg="Macrosolen">Macrosolen</tp:taxon-name-part> <tp:taxon-name-part taxon-name-part-type="species" reg="tricolor">tricolor</tp:taxon-name-part></tp:taxon-name></italic> Danser of China, Laos and Vietnam in leaf shape and size and by possession of a 2-flowered umbel, but differs in having a sessile to very short petiole (up to 0.7 mm long in <italic><tp:taxon-name><tp:taxon-name-part taxon-name-part-type="genus" reg="Macrosolen">M.</tp:taxon-name-part> <tp:taxon-name-part taxon-name-part-type="species" reg="bidoupensis">bidoupensis</tp:taxon-name-part></tp:taxon-name></italic> vs. 2–3 mm long in <italic><tp:taxon-name><tp:taxon-name-part taxon-name-part-type="genus" reg="Macrosolen">M.</tp:taxon-name-part> <tp:taxon-name-part taxon-name-part-type="species" reg="tricolor">tricolor</tp:taxon-name-part></tp:taxon-name></italic>), more lateral veins (4 or 5 vs. 2 or 3 pairs), slightly cordate to rounded leaf bases (vs. cuneate) and a basally green corolla tube (vs. reddish around the basal 1/3). The leaf shape is also somewhat similar to <italic><tp:taxon-name><tp:taxon-name-part taxon-name-part-type="genus" reg="Macrosolen">Macrosolen</tp:taxon-name-part> <tp:taxon-name-part taxon-name-part-type="species" reg="platyphyllus">platyphyllus</tp:taxon-name-part></tp:taxon-name></italic> Danser of Thailand, Peninsular Malaysia and Borneo, but easily distinguished in having much smaller leaves and flowers, and very short petioles.</p><fig id="F1" position="float" orientation="portrait"><label>Figure 1.</label><caption><p>
                <italic><tp:taxon-name><tp:taxon-name-part taxon-name-part-type="genus" reg="Macrosolen">Macrosolen</tp:taxon-name-part> <tp:taxon-name-part taxon-name-part-type="species" reg="bidoupensis">bidoupensis</tp:taxon-name-part></tp:taxon-name></italic> Tagane &amp; V.S.Dang. <bold>A</bold> Branch with flower buds <bold>B</bold> 2-flowered inflorescence <bold>C</bold> Flower with corolla tube opened <bold>D</bold> Fresh fruit <bold>E</bold> Dried fruit <bold>F</bold> Seed <bold>G</bold> seed (left) and longitudinal section of seed (right). Materials: <italic>Tagane et al. V4083</italic> (KYO). Drawn by N. Komada.</p></caption><graphic xmlns:xlink="http://www.w3.org/1999/xlink" xlink:href="phytokeys-80-113-g001.jpg" position="float" orientation="portrait" xlink:type="simple" id="oo_139085.jpg"/></fig><fig id="F2" position="float" orientation="portrait"><label>Figure 2.</label><caption><p>
                <italic><tp:taxon-name><tp:taxon-name-part taxon-name-part-type="genus" reg="Macrosolen">Macrosolen</tp:taxon-name-part> <tp:taxon-name-part taxon-name-part-type="species" reg="bidoupensis">bidoupensis</tp:taxon-name-part></tp:taxon-name></italic> Tagane &amp; V.S.Dang. <bold>A</bold> Branch with flower buds <bold>B</bold> Flower <bold>C</bold> Fruits. Photos by <italic>Tagane et al. V4083</italic>.</p></caption><graphic xmlns:xlink="http://www.w3.org/1999/xlink" xlink:href="phytokeys-80-113-g002.jpg" position="float" orientation="portrait" xlink:type="simple" id="oo_139086.jpg"/></fig></tp:treatment-sec><tp:treatment-sec sec-type="material" id="SECID0ERPAC"><title>Type.</title><p>VIETNAM. Lam Dong Province, Bidoup Nui Ba National Park, in lower montane evergreen forest, <named-content xmlns:xlink="http://www.w3.org/1999/xlink" content-type="dwc:verbatimCoordinates" xlink:type="simple"><named-content content-type="geo-json" specific-use="{&#34;type&#34;:&#34;Point&#34;,&#34;coordinates&#34;:[108.685667,12.176306]}" id="NCID0E1PAC" xlink:type="simple">12°10'34.7"N, 108°41'08.4"E</named-content></named-content>, alt. 1533 m, 21 Feb. 2016, with flowers, <italic>Tagane S., Nagamasu H., Naiki A., Dang V. Son, Ngyuen V. Ngoc, Binh T. Hoang &amp; Wai J. V4083</italic> (holotype-KYO!, fl. spirit collection; isotypes NTU!, the herbarium of Bidoup Nui Ba National Park!, VNM!).</p></tp:treatment-sec><tp:treatment-sec sec-type="description" id="SECID0ECAAE"><title>Description.</title><p>Hemi-parasitic shrub, 25–40 cm tall, totally glabrous. Branches terete, grayish to grayish brown, lenticellate. Leaves opposite; blade elliptic, broadly elliptic, broadly ovate-elliptic, or circular, 1.2–4.8 × 1.2–3.5 cm, coriaceous, apex broadly obtuse to rounded, base slightly cordate to rounded, margin entire, grayish green and slightly lustrous adaxially, dull olive abaxially, midrib prominent at basal 1/3 to 1/2 abaxially, secondary veins 4 or 5 pairs, obscure or visible adaxially, obscure to faintly visible abaxially; petiole to 0.7 mm long. Inflorescences axillary, sometimes at older leafless nodes, 2-flowered umbels; peduncle ca. 0.9 mm long. Pedicel 1.1–1.5 mm long; central bract suborbicular, ca. 1 mm long, bracteoles suborbicular, connate, ca. 1 mm long; mature buds 2.8–3.2 cm long; calyx limb (calyculus) annular, ca. 0.7 mm long; corolla green tinged with red at top of tube and lobes, symmetrically 6-winged at about two thirds the length, tube 2.2–2.4 cm long in anthesis, gradually dilated, inflated, slightly curved, lobes lanceolate, 6–8 mm long, reflexed in anthesis; stamens 6, anthers ca. 2.3 mm long, filaments basally adnate to corolla tube, free part 2.3–3.3 mm long; ovary 2.8–3.3 mm long; style 2.8–3.2 cm long, stigma capitate. Berry reddish orange, subglobose to slightly depressed-barrel-shaped, ca. 8 mm high, ca. 6 mm wide, ovoid when dry, apex beaked by calyx limb. Seed 1, ellipsoidal, ca. 5 mm high, ca. 3 mm wide, longitudinally 6-grooved. The measurements of the flower characters are derived from the spirit collection.</p></tp:treatment-sec><tp:treatment-sec sec-type="Other specimen examined in Vietnam" id="SECID0EHAAE"><title>Other specimen examined in Vietnam.</title><p>Bidoup Nui Ba National Park; in lower montane evergreen forest, <named-content xmlns:xlink="http://www.w3.org/1999/xlink" content-type="dwc:verbatimCoordinates" xlink:type="simple"><named-content content-type="geo-json" specific-use="{&#34;type&#34;:&#34;Point&#34;,&#34;coordinates&#34;:[108.684556,12.176361]}" id="NCID0EQAAE" xlink:type="simple">12°10'34.9"N, 108°41'04.4"E</named-content></named-content>, alt. 1533 m, 22 Feb. 2016, with fruits, <italic>Tagane et al.V4169</italic> (FU, NTU, the herbarium of Bidoup Nui Ba National Park, VNM).</p></tp:treatment-sec><tp:treatment-sec sec-type="phenology" id="SECID0E1AAE"><title>Phenology.</title><p>Flowering and fruiting specimens were collected in February.</p></tp:treatment-sec><tp:treatment-sec sec-type="distribution" id="SECID0E6AAE"><title>Distribution and habitat.</title><p>Vietnam (so far known only from Bidoup Nui Ba National Park, Lam Dong Province). In lower montane evergreen forest, ca. 1500 m altitude.</p></tp:treatment-sec><tp:treatment-sec sec-type="GenBank accession no" id="SECID0EEBAE"><title>GenBank accession no.</title><p>
            <italic>Tagane et al. V4083</italic>: <ext-link xmlns:xlink="http://www.w3.org/1999/xlink" ext-link-type="gen" xlink:href="LC259010" xlink:type="simple">LC259010</ext-link> (<italic>rbcL</italic>), <ext-link xmlns:xlink="http://www.w3.org/1999/xlink" ext-link-type="gen" xlink:href="LC259011" xlink:type="simple">LC259011</ext-link> (<italic>matK</italic>). The partial <italic>rbcL</italic> sequence of <italic><tp:taxon-name><tp:taxon-name-part taxon-name-part-type="genus" reg="Macrosolen">M.</tp:taxon-name-part> <tp:taxon-name-part taxon-name-part-type="species" reg="bidoupensis">bidoupensis</tp:taxon-name-part></tp:taxon-name></italic> was identical to <italic><tp:taxon-name><tp:taxon-name-part taxon-name-part-type="genus" reg="Macrosolen">M.</tp:taxon-name-part> <tp:taxon-name-part taxon-name-part-type="species" reg="tricolor">tricolor</tp:taxon-name-part></tp:taxon-name></italic> (GenBank accession no. <ext-link xmlns:xlink="http://www.w3.org/1999/xlink" ext-link-type="gen" xlink:href="HQ317771" xlink:type="simple">HQ317771</ext-link>) of the total 517 bp and differed at 3 bases of the 518 total from <italic><tp:taxon-name><tp:taxon-name-part taxon-name-part-type="genus" reg="Macrosolen">M.</tp:taxon-name-part> <tp:taxon-name-part taxon-name-part-type="species" reg="cochinchinensis">cochinchinensis</tp:taxon-name-part></tp:taxon-name></italic> (<ext-link xmlns:xlink="http://www.w3.org/1999/xlink" ext-link-type="gen" xlink:href="KP094775" xlink:type="simple">KP094775</ext-link> and <ext-link xmlns:xlink="http://www.w3.org/1999/xlink" ext-link-type="gen" xlink:href="HQ317768" xlink:type="simple">HQ317768</ext-link>). The partial <italic>matK</italic> sequence of <italic><tp:taxon-name><tp:taxon-name-part taxon-name-part-type="genus" reg="Macrosolen">M.</tp:taxon-name-part> <tp:taxon-name-part taxon-name-part-type="species" reg="bidoupensis">bidoupensis</tp:taxon-name-part></tp:taxon-name></italic> differed at 23 bases from <italic><tp:taxon-name><tp:taxon-name-part taxon-name-part-type="genus" reg="Macrosolen">M.</tp:taxon-name-part> <tp:taxon-name-part taxon-name-part-type="species" reg="cochinchinensis">cochinchinensis</tp:taxon-name-part></tp:taxon-name></italic> (<ext-link xmlns:xlink="http://www.w3.org/1999/xlink" ext-link-type="gen" xlink:href="EU544439" xlink:type="simple">EU544439</ext-link>) of the 813 total.</p></tp:treatment-sec><tp:treatment-sec sec-type="etymology" id="SECID0ELDAE"><title>Etymology.</title><p>The specific epithet <italic><tp:taxon-name><tp:taxon-name-part taxon-name-part-type="species" reg="bidoupensis">bidoupensis</tp:taxon-name-part></tp:taxon-name></italic> is derived from its type locality.</p></tp:treatment-sec><tp:treatment-sec sec-type="conservation status" id="SECID0E2DAE"><title>Conservation status.</title><p>Least Concern (<abbrev xmlns:xlink="http://www.w3.org/1999/xlink" xlink:title="least concern" id="ABBRID0EBEAE" xlink:type="simple">LC</abbrev>). Bidoup Nui Ba National Park is located on Central highland of Vietnam. It covers ca. 700.38 km<sup>2</sup> and is the core zone of the Langbiang biosphere reserve (<xref ref-type="bibr" rid="B4">Bidoup-Nui Ba National Park 2016</xref>). <italic><tp:taxon-name><tp:taxon-name-part taxon-name-part-type="genus" reg="Macrosolen">Macrosolen</tp:taxon-name-part> <tp:taxon-name-part taxon-name-part-type="species" reg="bidoupensis">bidoupensis</tp:taxon-name-part></tp:taxon-name></italic> is commonly found in the lower montane evergreen forest in the national park. Since the forest is widely seen and well-protected, we suggest this status as <abbrev xmlns:xlink="http://www.w3.org/1999/xlink" xlink:title="least concern" id="ABBRID0EWEAE" xlink:type="simple">LC</abbrev> according to <xref ref-type="bibr" rid="B12">IUCN (2012)</xref>.</p></tp:treatment-sec><tp:treatment-sec sec-type="notes" id="SECID0E5EAE"><title>Note.</title><p>A similar species, <italic><tp:taxon-name><tp:taxon-name-part taxon-name-part-type="genus" reg="Macrosolen">Macrosolen</tp:taxon-name-part> <tp:taxon-name-part taxon-name-part-type="species" reg="tricolor">tricolor</tp:taxon-name-part></tp:taxon-name></italic> is known from lower elevations (below 100 m, <xref ref-type="bibr" rid="B16">Qiu and Gilbert 2003</xref>), and the two species do not occur sympatrically.</p></tp:treatment-sec><ref-list><ref id="B4"><mixed-citation xmlns:xlink="http://www.w3.org/1999/xlink" xlink:type="simple">
          <institution xlink:type="simple">Bidoup Nui Ba National Park</institution> (<year>2016-onwards</year>) <source>official website</source>, <ext-link xlink:type="simple" ext-link-type="uri" xlink:href="http://bidoupnuiba.gov.vn/en/introduction-menu.html">http://bidoupnuiba.gov.vn/en/introduction-menu.html</ext-link> [Accessed 14 May, 2017]</mixed-citation></ref><ref id="B12"><mixed-citation xmlns:xlink="http://www.w3.org/1999/xlink" xlink:type="simple">
          <institution xlink:type="simple">IUCN</institution> (<year>2012</year>) <source>IUCN Red List Categories and Criteria: version 3.1. second edition</source>. <publisher-name>IUCN</publisher-name>, <publisher-loc>Gland and Cambridge</publisher-loc>.</mixed-citation></ref><ref id="B16"><mixed-citation xmlns:xlink="http://www.w3.org/1999/xlink" xlink:type="simple">
          <person-group><name name-style="western"><surname>Qiu</surname><given-names>HX</given-names></name><name name-style="western"><surname>Gilbert</surname><given-names>MG</given-names></name></person-group> (<year>2003</year>) <article-title><tp:taxon-name><tp:taxon-name-part taxon-name-part-type="family">Loranthaceae</tp:taxon-name-part></tp:taxon-name>.</article-title> In: <person-group><name name-style="western"><surname>Wu</surname><given-names>ZY</given-names></name><name name-style="western"><surname>Raven</surname><given-names>PH</given-names></name><name name-style="western"><surname>Hong</surname><given-names>DY</given-names></name></person-group> (<role>Eds</role>) <issue-title>Flora of China 5.</issue-title> <source>Beijing, Science Press and Missouri Botanical Garden Press, St. Louis</source>, <fpage>220</fpage>–<lpage>239</lpage>. <ext-link xlink:type="simple" ext-link-type="uri" xlink:href="http://www.efloras.org">http://www.efloras.org</ext-link></mixed-citation></ref></ref-list></tp:taxon-treatment>
